# Supplementary material for: Construction of anti-codon table of the plant kingdom and evolution of tRNA selenocysteine (tRNASec)
Source: BMC Genomics. 2020 Nov 19;21:804. doi: 10.1186/s12864-020-07216-3 (PMC7678280; doi:10.1186/s12864-020-07216-3)
Supplement: Supplementary file 1 — Additional file 1: Supplementary File 1. Percentage frequency of anti-codons of the plant kingdom. [file 12864_2020_7216_MOESM1_ESM.xlsx]

## Sheet: Sheet1
Anticodons	Total Number	Frequency (%)	tRNA
CAU	4979	5.03856	Met
GUC	4224	4.27452	Asp
GUU	3972	4.01951	Asn
GCC	3766	3.81105	Gly
CUU	3387	3.42751	Lys
GAA	3330	3.36983	Phe
AAU	3200	3.23828	Ile
CUC	2909	2.9438	Glu
AGC	2897	2.93165	Ala
UGG	2864	2.89826	Pro
UUU	2862	2.89623	Lys
GUA	2825	2.85879	Tyr
CCA	2737	2.76974	Trp
AAC	2700	2.7323	Val
UCC	2533	2.5633	Gly
GCU	2522	2.55217	Ser
GCA	2455	2.48437	Cys
UUC	2370	2.39835	Glu
AGA	2332	2.35989	Ser
ACG	2178	2.20405	Arg
CAA	2145	2.17066	Leu
UGC	2125	2.15042	Ala
AGG	2070	2.09476	Pro
AAG	2066	2.09071	Leu
GUG	2032	2.05631	His
AGU	1946	1.96928	Thr
CAC	1935	1.95815	Val
UCU	1915	1.93791	Arg
UUG	1775	1.79623	Gln
UAG	1625	1.64444	Leu
UGU	1619	1.63837	Thr
UGA	1506	1.52401	Ser
CUG	1323	1.33882	Gln
CCU	1312	1.32769	Arg
UAC	1267	1.28216	Val
CCC	1105	1.11822	Gly
UCG	1085	1.09798	Arg
UAU	1069	1.08179	Ile
GCG	1060	1.07268	Arg
UAA	1012	1.0241	Leu
CAG	860	0.870287	Leu
CGG	845	0.855107	Pro
CGA	820	0.829808	Ser
CGU	729	0.73772	Thr
CCG	705	0.713433	Arg
GGA	378	0.382521	Ser
GGU	366	0.370378	Thr
GAC	205	0.207452	Val
GAU	188	0.190249	Ile
AUU	155	0.156854	Asn
UCA	66	0.0667895	Sel
ACA	64	0.0647655	Cys
AAA	55	0.0556579	Phe
AUG	53	0.053634	His
AUC	52	0.052622	Asp
AUA	38	0.0384545	Tyr
ACC	31	0.0313708	Gly
GGC	25	0.025299	Ala
UUA	25	0.025299	Sup
GGG	22	0.0222632	Pro
ACU	19	0.0192273	Ser
CUA	11	0.0111316	Sup
GAG	9	0.00910765	Leu
CGC	4	0.00404785	Arg
